# Supplementary material for: Genetic Diversity of Campylobacter jejuni Isolated From Avian and Human Sources in Egypt
Source: Front Microbiol. 2019 Oct 18;10:2353. doi: 10.3389/fmicb.2019.02353 (PMC6813243; doi:10.3389/fmicb.2019.02353)
Supplement: TABLE S2 — Distance matrix showing the percentage of similarity between each pair of the strains based on the alignment of flaA-SVR sequences. HU: humans, PI: pigeon, CK: chicken. ∗∗∗ indicates 100% similarity. [file Table_2.XLSX]

## Sheet: Distance matrix
Table S2. Distance matrix showing the percentage of similarity between each pair of the strains based on the alignment of fla (SVR) gene. HU: humans, PI: pigeon, CK: chicken. *** indicates 100% similarity.
	Hu9	Hu10	Hu11	Hu1	Hu2	Hu3	Hu4	Hu5	Hu6	Hu7	Hu8	Pi9	PI10	PI11	PI12	PI13	PI14	PI15	PI16	PI1	PI2	PI3	PI4	PI5	PI6	PI7	PI8	CK2(S)	CK3(S)	CK4(S)	CK6(M)	CK8(M)	CK7(M)	Ch10(M)	Ch9(M)	CK5(M)	CK1(S)	CK1(M)	CK2(M)	CK3(M)	CK4(M)
Hu9	***	98.6	93	100	90.9	95	92.8	88.3	91.9	93.1	95	79.2	74.5	76.1	99.2	93.1	82.4	79.7	74.4	78.7	79	85.1	80.8	75	76.5	73.7	72.9	99.7	98.9	93	93.2	94.5	94.8	72.7	72.7	71.9	73	100	94.2	93.4	98.9
Hu10		***	93	98.6	91.9	96.4	92.8	86.9	92.2	93.1	95.7	79.2	74.2	76.1	98	93.8	82.4	79.7	74.4	78.7	79	85.1	80.8	74.6	76.5	73.3	72.5	98.3	98	93.7	93.9	94.5	95.4	72.3	72.3	71.9	72.6	98.6	94.2	94.1	97.5
Hu11			***	93	89.7	92	92.3	84.7	90	100	93.3	78.7	75	77.2	92.3	92.9	82.3	80.5	75	78.7	78.5	84.6	80.9	74.7	77	74.1	72.9	93	92	92.3	92	94.8	93	71.8	72.6	71.3	72.1	93	94	91.7	92
Hu1				***	90.4	95	92.8	88.3	91.9	93.1	95	79.2	74.5	76.1	99.2	93.1	82.4	79.7	74.4	78.7	79	85.1	80.8	75	76.5	73.7	72.9	99.7	98.9	93	93.2	94.5	94.8	72.7	72.7	71.9	73	100	94.2	93.4	98.9
Hu2					***	91.6	90	88.8	94.1	89.7	92.7	76.4	73	72	91.3	90.5	78.9	76.6	71.3	75.7	76	81.6	77.8	73.5	72.3	72.5	72.1	91.3	90.7	91.7	90.9	92.1	92.5	70.8	70.8	70.7	70.7	91.6	91.4	91.1	90.5
Hu3						***	92.2	86.6	92.5	92.2	96	78.4	73.4	75.4	94.4	95.4	80.8	78.2	73.6	78.3	78.2	83.9	79.3	73.9	75.8	73.3	71.8	94.7	94.4	94.9	96.4	93.7	97.7	71.5	71.5	71.1	71.9	95	93.6	97	93.8
Hu4							***	86	89.7	92.2	93.3	78.7	74.6	76.4	92.2	92.3	82.7	80.1	73.8	77.9	77.3	85.8	80.9	74.3	75.9	73.7	72.5	92.5	91.9	95.6	92.9	96	93.8	72.2	72.2	72.5	72.9	92.8	97.5	91.7	91.9
Hu5								***	89.7	85	87.3	76.1	72.7	72.3	87.9	86.2	78.5	76.6	71.7	75.7	76.3	81.6	77.8	73.1	72.7	74	72.9	87.9	87	85.7	87.1	86.6	87.9	71.9	73.5	73.8	73.8	88.2	87.1	86.5	87.1
Hu6									***	90.3	92.7	78.4	74.5	74.2	91.5	91.1	80.5	77.8	73.6	77.9	77.9	82.4	79.7	75	74.6	75.6	74.4	91.6	90.9	91.4	91.3	92.5	92.5	73.1	73.1	73	73	91.9	91.4	91.1	90.7
Hu7										***	93.3	78.7	75	77.2	92.5	92.9	82.3	80.5	75	78.7	78.5	84.6	80.9	74.7	77	74.1	72.9	92.8	91.9	92.4	92.2	94.8	93.1	71.8	72.6	71.3	72.1	93.1	94.1	91.7	91.9
Hu8											***	79.8	74.2	76.4	94.3	95.6	82.7	80.5	73.8	79.1	79.7	85.4	80.9	73.9	77	74.1	72.9	95	94	94.7	95.3	96	97	72.2	72.2	71.7	72.5	95	95	95.7	94
Pi9												***	80.2	83.8	79.5	79.5	84.6	85.7	81.9	96.5	96.9	83.8	85.7	80	84.6	80.2	81.4	79.2	78.4	79.4	78.3	80.3	79.1	79.9	81.5	80.2	80.5	79.2	80.6	78.7	78.4
Pi10													***	91.6	75.7	74.1	83.4	86.4	93	81.3	80.2	82.6	87.2	98.9	90	84	83.2	74.5	73.7	73.8	72.6	75.2	73.4	83.5	85	85.6	85.6	74.5	75.5	72.2	73.8
Pi11														***	76.5	76.2	85.4	88.8	96.1	84.4	83.8	84.3	88.4	90.3	98.5	84	83.3	76.1	75.4	75.6	74.8	77.2	75.6	85.3	86.4	86.6	87.4	76.1	77.2	74.4	75.4
Pi12															***	92.8	83.5	80.8	75.6	79.8	79.4	86.2	81.2	76.1	76.9	74.8	74	98.9	98	92.4	92.6	94.1	94.1	73.8	73.8	73	74.1	99.2	93.9	92.7	98
Pi13																***	83.5	80.5	74.1	78.8	79.4	86.2	80.8	74.2	76.1	74.8	72.8	93.1	92.1	94.3	97.6	94.5	96	72.9	72.9	72.9	73.6	93.1	93.7	96.6	92.1
Pi14																	***	95.4	83.9	83.5	85	94.6	90.7	83.2	85.8	80.3	81.1	82.4	81.6	81.1	80.3	83.1	81.5	81.2	82	81.4	82.6	82.4	83	80.3	81.6
Pi15																		***	86.2	86	86.2	90	95.4	85.8	88.5	83.7	83.7	79.7	78.9	78.5	78.9	81.5	79.3	84.2	85.8	84.8	85.9	79.7	80.8	78.9	78.9
Pi16																			***	82.9	81.9	83.1	85.8	94.2	94.5	83.3	82.9	74.4	73.6	73	72.2	74.9	73	84.5	84.9	86.8	86.4	74.4	74.7	71.8	73.6
Pi1																				***	93.4	82.7	85.3	81.1	85	80.5	81.7	78.7	77.9	78.7	77.9	79.5	78.7	81	81.8	81.6	81.6	78.7	79.8	78.3	77.9
Pi2																					***	83.8	85.8	79.6	84.7	80.2	81	79	78.2	78.1	78.1	79.9	78.9	78.7	80.3	80.2	79.8	79	79.3	78.5	78.2
Pi3																						***	85.3	82.8	84.3	80.7	79.1	85.1	84.3	84.3	83.9	86.2	84.6	80.4	80.8	80.2	81.4	85.1	86.1	83.5	84.3
Pi4																							***	86.6	88.1	83.3	84.1	80.8	80.1	79.3	79.3	81.9	79.7	83.8	85.8	85.5	85.9	80.8	81.6	79.3	80.1
Pi5																								***	88.7	83.6	82.8	75	74.1	73.5	72.3	75	73.1	83.8	84.6	85.8	85.8	75	75.2	71.9	74.2
Pi6																									***	84.6	83.1	76.5	75.8	75.1	74.7	77.2	76.3	85.1	85.5	86.4	87.2	76.5	76.7	75.1	75.8
Pi7																										***	81.7	73.7	72.8	72.9	73.3	74.8	73.3	83.8	84.9	82.2	84.9	73.7	74.6	72.9	72.9
Pi8																											***	72.9	72	71.7	71.3	73.6	71.7	87.3	87.6	90	84.2	72.9	73.4	70.9	72.1
CK2(S)																												***	99.2	92.7	92.9	94.5	94.8	72.7	72.7	71.9	73	99.7	93.9	93.4	99.2
CK3(S)																													***	91.7	91.9	93.7	93.8	71.9	71.9	71.1	72.2	98.9	92.9	92.4	100
CK4(S)																														***	94.8	97.2	95.8	71.8	71.8	70.9	72.1	93	97.8	95	91.7
CK6(M)																															***	95.2	97.1	71.4	71.4	71.3	72.1	93.2	95.1	97.7	91.9
CK8(M)																																***	95.2	73.7	73.7	72.8	74	94.5	98.4	94.8	93.7
CK7(M)																																	***	71.8	71.4	71.3	72.1	94.8	95.4	98	93.8
Ch10(M)																																		***	93.5	91.2	96.9	72.7	73.5	71	71.9
Ch9(M)																																			***	90.8	96.5	72.7	73.1	71.4	71.9
CK5(M)																																				***	94.3	71.9	73	70.5	71.1
CK1(S)																																					***	73	73.8	71.7	72.2
CK1(M)																																						***	94.2	93.4	98.9
CK2(M)																																							***	93.4	92.9
CK3(M)																																								***	92.4
CK4(M)																																									***
